# Supplementary material for: Maternal Donor and Genetic Variation of Lagerstroemia indica Cultivars
Source: Int J Mol Sci. 2023 Feb 10;24(4):3606. doi: 10.3390/ijms24043606 (PMC9964644; doi:10.3390/ijms24043606)
Supplement: Supplementary file 1 [file ijms-24-03606-s001.zip]

Archive with 5 entries (5 files):
- Figure S1cv.pdf
- Table S2 chloropalst genome information.xlsx
- Table S3.xlsx
- Table S4.xlsx
- Table S1 other ziwei species informaiton.xlsx
