# Supplementary material for: Maternal Donor and Genetic Variation of Lagerstroemia indica Cultivars
Source: Int J Mol Sci. 2023 Feb 10;24(4):3606. doi: 10.3390/ijms24043606 (PMC9964644; doi:10.3390/ijms24043606)
Supplement: Supplementary file 1 [file ijms-24-03606-s001.zip › Table S2 chloropalst genome information.xlsx]

## Sheet: Sheet1
Table S2: Plastome size of the 20 cultivars of L. indica.
Voucher	Samples	Plastome size (bp)	LSC	SSC	IR
ENC862007	Dahuazhaolu	152228	84059	16909	25630
ENC862008	Ziyu	152227	84058	16909	25630
ENC862009	Duohuazi	152227	84058	16909	25630
ENC862010	Qiaojiaren	152174	84006	16908	25630
ENC862011	Zizhuayinwei	152225	84057	16909	25630
ENC862012	Yinbianhong	152229	84060	16909	25630
ENC862013	Bingqingyudie	152225	84056	16909	25630
ENC862014	JinWei	152174	84006	16908	25630
ENC862015	Zixia	152228	84059	16909	25630
ENC862016	Zhoubanjinwei	152174	84006	16908	25630
ENC862017	Caixiamantian	152232	84062	16910	25630
ENC862018	Baiyunyingxia	152227	84058	16909	25630
ENC862019	Baimixiang	152174	84006	16908	25630
ENC862020	Lanzi	152174	84006	16908	25630
ENC862021	Fenjing	152231	84062	16910	25630
ENC862022	Dahuaziyun	152225	84056	16909	25630
ENC862023	Xiaohuayinwei	152225	84056	16909	25630
ENC862024	Duohuajinxiu	152227	84058	16909	25630
ENC862026	Hongzhuashenzi	152230	84061	16909	25630
ENC862027	DahuacuipanJinwei	152227	84058	16909	25630
