# Supplementary material for: Maternal Donor and Genetic Variation of Lagerstroemia indica Cultivars
Source: Int J Mol Sci. 2023 Feb 10;24(4):3606. doi: 10.3390/ijms24043606 (PMC9964644; doi:10.3390/ijms24043606)
Supplement: Supplementary file 1 [file ijms-24-03606-s001.zip › Table S3.xlsx]

## Sheet: Sheet1
Table S3: The five haplotypes of 20 Lagerstroemia indica cultivars samples based on the plastome sequences.
Samples	Voucher	Haplotypes
Baimixiang	ENC862019	Hap_1
Baiyunyingxia	ENC862018	Hap_2
Bingqingyudie	ENC862013	Hap_2
Caixiamantian	ENC862017	Hap_2
DahuacuipanJinwei	ENC862027	Hap_2
Dahuazhaolu	ENC862007	Hap_2
Dahuaziyun	ENC862022	Hap_2
Duohuajinxiu	ENC862024	Hap_2
Duohuazi	ENC862009	Hap_2
Fenjing	ENC862021	Hap_4
Hongzhuashenzi	ENC862026	Hap_5
JinWei	ENC862014	Hap_1
Lanzi	ENC862020	Hap_1
Qiaojiaren	ENC862010	Hap_1
Xiaohuayinwei	ENC862023	Hap_2
Yinbianhong	ENC862012	Hap_2
Zhoubanjinwei	ENC862016	Hap_1
Zixia	ENC862015	Hap_2
Ziyu	ENC862008	Hap_2
Zizhuayinwei	ENC862011	Hap_3
