# Supplementary material for: Maternal Donor and Genetic Variation of Lagerstroemia indica Cultivars
Source: Int J Mol Sci. 2023 Feb 10;24(4):3606. doi: 10.3390/ijms24043606 (PMC9964644; doi:10.3390/ijms24043606)
Supplement: Supplementary file 1 [file ijms-24-03606-s001.zip › Table S4.xlsx]

## Sheet: Sheet1
Table S4: The ten haplotypes of 20 Lagerstroemia indica cultivars samples based on the nrDNA sequences
Samples	Voucher	Haplotypes
Ziyu	ENC862008	Hap_1
Duohuazi	ENC862009	Hap_1
Qiaojiaren	ENC862010	Hap_1
Zizhuayinwei	ENC862011	Hap_1
JinWei	ENC862014	Hap_1
Caixiamantian	ENC862017	Hap_1
Lanzi	ENC862020	Hap_1
Dahuaziyun	ENC862022	Hap_1
Xiaohuayinwei	ENC862023	Hap_1
Duohuajinxiu	ENC862024	Hap_1
DahuacuipanJinwei	ENC862027	Hap_1
Baiyunyingxia	ENC862018	Hap_10
Dahuazhaolu	ENC862007	Hap_2
Yinbianhong	ENC862012	Hap_3
Bingqingyudie	ENC862013	Hap_4
Zhoubanjinwei	ENC862016	Hap_5
Baimixiang	ENC862019	Hap_6
Fenjing	ENC862021	Hap_7
Hongzhuashenzi	ENC862026	Hap_8
Zixia	ENC862015	Hap_9
