# Supplementary material for: Maternal Donor and Genetic Variation of Lagerstroemia indica Cultivars
Source: Int J Mol Sci. 2023 Feb 10;24(4):3606. doi: 10.3390/ijms24043606 (PMC9964644; doi:10.3390/ijms24043606)
Supplement: Supplementary file 1 [file ijms-24-03606-s001.zip › Table S1 other ziwei species informaiton.xlsx]

## Sheet: Sheet1
Table S1: The sequences information from GenBank used to infer the origin of the cultivars.
Species	Genbank accession number of plastome
L. anhuiensis	MT019856
L. calyculata	MT019850
L. caudata	MT019857
L. excelsa	MT019858
L. fauriei	MT019852
L. floribunda	MT019849
L. glabra	MT019859
L. guilinensis	MT019860
L. indica	MT019861
L. indica	MT019862
L. intermedia	MT019847
L. limii	MT019855
L. sp.	MT019844
L. sp.	MT019846
L. sp.	MT019845
L. speciosa	MT019848
L. tomentosa	MT019851
L. villosa	MT019853
L. indica	KF572028
L. indica	KX263727
L. siamica	MK881628
L. venusta	MK881630
L. subcostata	KF572029
Duabanga grandiflora	MK881638
Lawsonia inermis	MK881631
Rotala rotundifolia	MK881626
Lythrum salicaria	MK881629
onneratia alba	MH105772
